# Supplementary material for: An elevated triglyceride-glucose index predicts adverse outcomes and interacts with the treatment strategy in patients with three-vessel disease
Source: Cardiovasc Diabetol. 2023 Dec 6;22:333. doi: 10.1186/s12933-023-02063-4 (PMC10702040; doi:10.1186/s12933-023-02063-4)
Supplement: Supplementary file 2 — Additional file 2: Table S1. Details of the univariable and multivariable analysis of the association between TyG index and endpoint. [file 12933_2023_2063_MOESM2_ESM.xlsx]

## Sheet: suppT1
Table S1 Details of the univariable and multivariable analysis of the association between TyG index and MACE
	MACE
	Crude HR (95% CI)	Crude P-value	Adjusted HR (95% CI)	Adjusted P-value
Elevated TyG index	1.200 (1.067-1.350)	0.002	1.161 (1.026-1.314)	0.018
Age (years)	1.013 (1.009-1.018)	<0.001	1.010 (1.004-1.016)	<0.001
Male	0.987 (0.891-1.094)	0.806	1.030 (0.914-1.159)	0.628
BMI (kg/m2)	0.998 (0.984-1.011)	0.729	1.004 (0.988-1.020)	0.599
Family history of CAD	1.005 (0.916-1.102)	0.923	1.054 (0.959-1.158)	0.275
Previous myocardial infarction	1.218 (1.119-1.326)	<0.001	1.151 (1.051-1.261)	0.002
Previous stroke	1.394 (1.226-1.586)	<0.001	1.258 (1.103-1.435)	<0.001
Hypertension	1.141 (1.042-1.249)	0.004	1.122 (1.021-1.232)	0.017
Diabetes	1.253 (1.150-1.365)	<0.001	1.172 (1.071-1.281)	<0.001
Hyperlipidaemia	0.998 (0.918-1.085)	0.966	0.991 (0.910-1.080)	0.843
COPD	1.362 (0.950-1.952)	0.093	1.111 (0.773-1.596)	0.569
PAD	1.226 (1.052-1.430)	0.009	1.153 (0.985-1.350)	0.076
CKD	2.444 (1.715-3.485)	<0.001	1.771 (1.230-2.550)	0.002
Current/former smoker	1.095 (1.007-1.191)	0.034	1.115 (1.014-1.225)	0.025
ACS (vs. SAP)	1.171 (1.074-1.276)	<0.001	1.101 (1.008-1.202)	0.032
LVEF (%)	0.982 (0.978-0.986)	<0.001	0.987 (0.983-0.992)	<0.001
CCr (mL/min)	0.996 (0.995-0.998)	<0.001	0.999 (0.996-1.002)	0.508
Left main involvement	1.033 (0.936-1.139)	0.520	1.050 (0.943-1.170)	0.372
SYNTAX score	1.003 (1.000-1.007)	0.057	1.006 (1.003-1.010)	<0.001
Treatment strategy
CABG (vs. MT)	0.502 (0.442-0.569)	<0.001	0.474 (0.421-0.534)	<0.001
PCI (vs. MT)	0.599 (0.538-0.667)	<0.001	0.833 (0.754-0.920)	<0.001
CABG (vs. PCI)	0.837 (0.740-0.948)	0.005	0.569 (0.505-0.641)	<0.001
ACS, acute coronary syndrome; BMI, body mass index; CABG, coronary artery bypass grafting; CAD, coronary artery disease; CCr, creatinine clearance; CI, confidence interval; CKD, chronic kidney disease; COPD, chronic obstructive pulmonary disease; HR, hazard ratio; LVEF, left ventricular ejection fraction; MACE, major adverse cardiac events; MT, medical therapy; PAD, peripheral artery disease; PCI…
