# Supplementary material for: An elevated triglyceride-glucose index predicts adverse outcomes and interacts with the treatment strategy in patients with three-vessel disease
Source: Cardiovasc Diabetol. 2023 Dec 6;22:333. doi: 10.1186/s12933-023-02063-4 (PMC10702040; doi:10.1186/s12933-023-02063-4)
Supplement: Supplementary file 3 — Additional file 3: Table S2. The additional predictive value of the TyG index over diabetes for MACE. [file 12933_2023_2063_MOESM3_ESM.xlsx]

## Sheet: Sheet1
Table S2 The additional predictive value of the TyG index over diabetes for MACE
Model	C-statistics	P-value		NRI	P-value		IDI	P-value		Likelihood ratio test		AIC
Diabetes	0.524	-		-	-		-	-		-		29905.4
Diabetes plus TyG index	0.534	0.008		0.057	0.014		0.001	0.040		0.031		29800.5
NRI, net reclassification index; IDI, integrated discrimination improvement; AIC, Akaike’s information criterion; MACE, major adverse cardiac events; TyG index, triglyceride-glucose Index.
