# Supplementary material for: An elevated triglyceride-glucose index predicts adverse outcomes and interacts with the treatment strategy in patients with three-vessel disease
Source: Cardiovasc Diabetol. 2023 Dec 6;22:333. doi: 10.1186/s12933-023-02063-4 (PMC10702040; doi:10.1186/s12933-023-02063-4)
Supplement: Supplementary file 4 — Additional file 4: Table S3. Associations between elevated TyG index and MACE in different disease phenotype groups. [file 12933_2023_2063_MOESM4_ESM.xlsx]

## Sheet: suppT2
Table S3 Associations between elevated TyG index and MACE in different disease phenotype groups
	Elevated vs. normal TyG index
	Adjusted HR (95% CI)	Adjusted P-value
Grouped by SAP/ACS and diabetes*
Patients with SAP, without diabetes	1.091 (0.758-1.570)	0.639
Patients with SAP and diabetes	1.321 (1.014-1.721)	0.039
Patients with ACS, without diabetes	1.005 (0.776-1.303)	0.969
Patients with ACS and diabetes	1.218 (1.007-1.474)	0.042
Grouped by left main involvement#
Patients with left main involvement	1.316 (1.008-1.718)	0.044
*Adjusted for age, sex, body mass index, family history of coronary artery disease, previous myocardial infarction, previous stroke, hypertension, hyperlipidaemia, chronic obstructive pulmonary disease, peripheral artery disease, chronic kidney disease, current/former smoker, left ventricular ejection fraction, creatinine clearance, left main involvement, SYNTAX score and treatment strategies. #A…
ACS, acute coronary syndrome; CI, confidence interval; HR, hazard ratio; MACE, major adverse cardiac events; SAP, stable angina pectoris; TyG index, triglyceride-glucose Index.
